# Supplementary material for: Spatiotemporal Characterization of Dengue Incidence and Its Correlation to Climate Parameters in Indonesia
Source: Insects. 2024 May 17;15(5):366. doi: 10.3390/insects15050366 (PMC11122138; doi:10.3390/insects15050366)
Supplement: Supplementary file 1 [file insects-15-00366-s001.zip]

Archive with 1 entries (1 files):
- insects-2967681-supplementary.xlsx
