# Supplementary material for: Spatiotemporal Characterization of Dengue Incidence and Its Correlation to Climate Parameters in Indonesia
Source: Insects. 2024 May 17;15(5):366. doi: 10.3390/insects15050366 (PMC11122138; doi:10.3390/insects15050366)
Supplement: Supplementary file 1 [file insects-15-00366-s001.zip › insects-2967681-supplementary.xlsx]

## Sheet: Supplementary 1
SUPPLEMENTARY 1
Table S1. List of climate stations for analyses
No	WMO ID	Stations name	Lat.	Long.	Elev.	Province	Regency/city	Used in analyses for nearest Regency/city
1	96009	Stamet Malikussaleh	5.23	96.95	28	Aceh	Kab. Aceh Utara	1. Kab. Aceh Utara
2	96011	Stamet Sultan Iskandar Muda	5.52	95.42	20	Aceh	Kab. Aceh Besar	2. Kab. Aceh Besar
3	96015	Stamet Cut Nyak Dien Nagan Raya	4.05	96.25	3	Aceh	Kab. Naganraya	3. Kab. Naganraya
4	96017	Staklim Aceh Besar	5.4	95.46	40	Aceh	Kab. Aceh Besar	4. Kab. Aceh Besar
5	96031	Staklim Deli Serdang	3.62	98.71	25	North Sumatera	Kab. Deliserdang	5. Kab. Deliserdang
6	96033	Stamar Belawan	3.79	98.71	3	North Sumatera	Kota Medan	6. Kota Medan
7	96035	Stamet Kualanamu	3.65	98.88	23	North Sumatera	Kab. Deliserdang	7. Kab. Deliserdang
8	96037	Stageof Deli Serdang	3.5	98.56	86	North Sumatera	Kab. Deliserdang	8. Kota Binjai
9	96071	Stamet Aek Godang	1.55	99.45	281	North Sumatera	Kab. Tabang Lawas Utara	9. Kab. Tabang Lawas Utara
10	96073	Stamet FL Tobing	1.55	98.88	10	North Sumatera	Kab. Tapanuli Tengah	10. Kab. Tapanuli Tengah
11	96075	Stamet Binaka	1.16	97.7	7	North Sumatera	Kota Gunung Sitoli	11. Kota Gunung Sitoli
12	96087	Stamet Hang Nadim	1.12	104.12	26	Kep. Riau	Kota Batam	12. Kota Batam
13	96089	Stamet Raja Haji Abdullah	1.03	103.38	1	Kep. Riau	Kab. Karimun	13. Kab. Karimun
14	96091	Stamet Raja Haji Fisabililah	0.92	104.53	15	Kep. Riau	Kota Tanjungpinang	14. Kota Tanjungpinang
15	96109	Stamet Sultan Syarif Kasim	0.46	101.45	39	Riau	Kota Pekanbaru	15. Kota Pekanbaru
16	96145	Stamet Tarempa	3.2	106.25	2	Kep. Riau	Kab. Kepulauan Anambas	16. Kab. Kepulauan Anambas
17	96147	Stamet Ranai	3.91	108.39	2	Kep. Riau	Kab. Natuna	17. Kab. Natuna
18	96161	Stamar Teluk Bayur	-1	100.37	2	West Sumatera	Kab. Solok	18. Kab. Solok
19	96163	Stamet Minangkabau	-0.79	100.29	6	West Sumatera	Kab. Padang Pariaman	19. Kab. Padang Pariaman
20	96165	Stageof Padang Panjang	-0.47	100.38	735	West Sumatera	Kab. Tanah Datar	20. Kab. Tanah Datar
21	96167	Staklim Padang Pariaman	-0.55	100.3	128	West Sumatera	Kab. Padang Pariaman	21. Kab. Padang Pariaman
22	96171	Stamet Japura	-0.33	102.32	19	Riau	Kab. Indragiri Hulu	22. Kab. Indragiri Hulu
23	96179	Stamet Dabo	-0.48	104.58	29	Kep. Riau	Kab. Lingga	23. Kab. Lingga
24	96191	Staklim Muaro Jambi	-1.6	103.48	24	Jambi	Kab. Muaro Jambi	24. Kab. Muaro Jambi
25	96195	Stamet Sultan Thaha	-1.63	103.64	26	Jambi	Kota Jambi	25. Kota Jambi
26	96207	Stamet Depati Parbo	-2.08	101.45	782	Jambi	Kab. Kerinci	26. Kab. Kerinci
27	96221	Stamet Sultan Mahmud Badaruddin II	-2.89	104.7	10	South Sumatera	Kota Palembang	27. Kota Palembang
28	96223	Staklim Palembang	-2.93	104.77	11	South Sumatera	Kota Palembang	28. Kab. Banyuasin
29	96237	Stamet Depati Amir	-2.17	106.13	0	Kep. Bangka Belitung	Kab. Bangka Tengah	29. Kab. Bangka Tengah
30	96249	Stamet H.AS. Hanajoeddin	-2.75	107.75	50	Kep. Bangka Belitung	Kab. Belitung	30. Kab. Belitung
31	96255	Staklim Bengkulu	-3.87	102.31	12	Bengkulu	Kota Bengkulu	31. Kota Bengkulu
32	96257	Stageof Kepahiang	-3.55	102.59	517	Bengkulu	Kab. Kepahiang	32. Kab. Kepahiang
33	96291	Staklim Pesawaran	-5.17	105.18	71	Lampung	Kab. Pesawaran	33. Kota Metro
34	96295	Stamet Radin Inten II	-5.16	105.11	85	Lampung	Kab. Pesawaran	34. Kab. Pesawaran
35	96297	Stageof Lampung Utara	-4.84	104.87	60	Lampung	Kab. Lampung Utara	35. Kab. Lampung Utara
36	96503	Stamet Nunukan	4.13	117.67	8	North Kalimantan	Kab. Nunukan	36. Kab. Nunukan
37	96509	Stamet Juwata	3.33	117.57	6	North Kalimantan	Kota Tarakan	37. Kota Tarakan
38	96529	Stamet Kalimarau	2.15	117.43	13	East Kalimantan	Kab. Berau	38. Kab. Berau
39	96535	Stamet Paloh	1.74	109.3	15	West Kalimantan	Kab. Sambas	39. Kab. Sambas
40	96557	Stamet Nangapinoh	-0.42	111.47	40	West Kalimantan	Kab. Melawi	40. Kab. Melawi
41	96559	Stamet Susilo	0.06	111.47	31	West Kalimantan	Kab. Sintang	41. Kab. Sintang
42	96565	Stamet Pangsuma	0.84	112.93	43	West Kalimantan	Kab. Kapuas Hulu	42. Kab. Kapuas Hulu
43	96581	Stamet Supadio	-0.14	109.45	3	West Kalimantan	Kab. Kuburaya	43. Kab. Kuburaya
44	96583	Staklim Mempawah	0.08	109.19	2	West Kalimantan	Kab. Mempawah	44. Kab. Mempawah
45	96585	Stamet Maritim Pontianak	-0.03	109.34	4	West Kalimantan	Kota Pontianak	45. Kota Pontianak
46	96595	Stamet Beringin	-0.56	114.53	42	Central Kalimantan	Kab. Murung Raya	46. Kab. Murung Raya
47	96607	Stamet Temindung	-0.48	117.16	10	East Kalimantan	Kota Samarinda	47. Kota Samarinda
48	96615	Stamet Rahadi Oesman	-1.8	109.97	9	West Kalimantan	Kab. Ketapang	48. Kab. Ketapang
49	96633	Stamet Sultan Aji Muhammad Sulaiman	-1.26	116.9	3	East Kalimantan	Kota Balikpapan	49. Kota Balikpapan
50	96645	Stamet Iskandar	-2.73	111.66	22	Central Kalimantan	Kota Waringin Barat	50. Kota Waringin Barat
51	96651	Stamet H. Asan	-2.55	112.93	3	Central Kalimantan	Kota Waringin Timur	51. Kota Waringin Timur
52	96653	Stamet Sanggu	-1.67	114.9	37	Central Kalimantan	Kab. Barito Selatan	52. Kab. Barito Selatan
53	96655	Stamet Tjilik Riwut	-2.22	113.95	27	Central Kalimantan	Kota Palangkaraya	53. Kota Palangkaraya
54	96685	Stamet Syamsudin Noor	-3.44	114.75	32	South Kalimantan	Kota Banjarbaru	54. Kota Banjarbaru
55	96695	Stamet Gusti Syamsir Alam	-3.3	116.17	2	South Kalimantan	Kab. Kotabaru	55. Kab. Kotabaru
56	96733	Staklim Tangerang Selatan	-6.26	106.75	27	Banten	Kota Tangerang Selatan	56. Kota Tangerang Selatan
								57. Kota Jakarta Selatan
57	96735	Stageof Tangerang	-6.17	106.647	14	Banten	Kab. Tangerang	58. Kab. Tangerang
58	96737	Stamet Maritim Serang	-6.11	106.11	100	Banten	Kota Serang	59. Kota Serang
59	96739	Stamet Budiarto	-6.29	106.56	42	Banten	Kab. Tangerang	60. Kab. Tangerang
60	96741	Stamet Maritim Tanjung Priok	-6.11	106.88	3	DKI Jakarta	Kota Jakarta Utara	61. Kota Jakarta Utara
61	96745	Stamet Kemayoran	-6.16	106.84	4	DKI Jakarta	Kota Jakarta Pusat	62. Kota Jakarta Pusat
62	96747	Halim Kusuma Jakarta	-6.27	106.89	28	DKI Jakarta	Kota Jakarta Timur	63. Kota Jakarta Timur
63	96749	Stamet Soekarno Hatta	-6.12	106.65	11	Banten	Kab. Tangerang	64. Kota Jakarta Barat
64	96753	Staklim Bogor	-6.5	106.75	207	West Java	Kab. Bogor	65. Kab. Bogor
								66. Kota Bogor
65	96783	Stageof Bandung	-6.88	107.6	791	West Java	Kota Bandung	67. Kota Bandung
66	96791	Stamet Kertajati	-6.73	108.26	85	Wesr Java	Kab. Majalengka	68. Kab. Majalengka
67	96797	Stamet Tegal	-6.87	109.12	1	Centra; Java	Kota Tegal	69. Kota Tegal
68	96805	Stamet Tunggul Wulung	-7.72	109.01	8	Centra; Java	Kab. Cilacap	70. Kab. Cilacap
69	96835	Staklim Semarang	-6.98	110.37	6	Centra; Java	Kota Semarang	71. Kota Semarang
70	96855	Stageof Sleman	-7.82	110.3	153	Yogyakarta	Kab. Sleman	72. Kab. Sleman
								73. Kota Yogyakarta
71	96925	Stamet Sangkapura	-5.85	112.66	3	East Java	Kab. Gresik	74. Kab. Gresik
72	96935	Stamet Juanda	-7.38	112.78	3	East Java	Kab. Sidoarjo	75. Kab. Sidoarjo
73	96937	Stamet Maritim Tanjung Perak	-7.21	112.74	3	East Java	Kota Surabaya	76. Kota Surabaya
74	96943	Staklim Malang	-7.9	112.6	590	East Java	Kab. Malang	77. Kab. Malang
75	96945	Stageof Pasuruan	-7.7	112.64	832	East Java	Kab. Pasuruan	78. Kab. Pasuruan
76	96949	Stageof Malang	-8.15	112.45	285	East Java	Kab. Malang	79. Kab. Malang
77	96973	Stamet Kalianget	-7.04	113.91	3	East Java	Kab. Sumenep	80. Kab. Sumenep
78	96975	Stageof Nganjuk	-7.73	111.77	723	East Java	Kab. Nganjuk	81. Kab. Nganjuk
79	96987	Stamet Banyuwangi	-8.22	114.36	52	East Java	Kab. Banyuwangi	82. Kab. Banyuwangi
80	97008	Stamet Naha	3.69	125.53	6	North Sulawesi	Kab. Kepulauan Sangihe	83. Kab. Kepulauan Sangihe
81	97010	Stageof Winangun	1.44	124.84	204	North Sulawesi	Kota Manado	84. Kota Manado
82	97012	Staklim Minahasa Utara	1.55	124.92	84	North Sulawesi	Kota Manado	85. Kota Manado
83	97014	Stamet Sam Ratulangi	1.55	124.92	80	North Sulawesi	Kota Manado	86. Kota Manado
84	97016	Stamet Maritim Bitung	1.44	125.18	4	North Sulawesi	Kota Bitung	87. Kota Bitung
85	97028	Stamet Sultan Bantilan	1.12	120.79	8	Central Sulawesi	Kab. Toli Toli	88. Kab. Toli Toli
86	97048	Stamet Djalaluddin	0.64	122.85	33	Gorontalo	Kab. Gorontalo	89. Kab. Gorontalo
87	97072	Stamet Mutiara Sis-Al Jufri	-0.92	119.91	79	Central Sulawesi	Kota Palu	90. Kota Palu
88	97086	Stamet Syukuran Aminudin Amir	-1.04	122.77	19	Central Sulawesi	Kab. Banggai	91. Kab. Banggai
89	97096	Stamet Kasiguncu	-1.42	120.66	10	Central Sulawesi	Kab. Poso	92. Kab. Poso
90	97120	Stamet Majene	-3.55	118.98	29	West Sulawesi	Kab. Majene	93. Kab. Majene
91	97124	Stamet Pongtiku	-3.05	119.82	829	South Sulawesi	Kab. Tana Toraja	94. Kab. Tana Toraja
92	97126	Stamet Andi Jemma	-2.55	120.32	43	South Sulawesi	Kab. Luwu Utara	95. Kab. Luwu Utara
93	97142	Stamet Sangia Ni Bandera	-4.18	121.61	14	Southeast Sulawesi	Kab. Kolaka	96. Kab. Kolaka
94	97144	Stamet Maritim Kendari	-3.97	122.59	2	Southeast Sulawesi	Kota Kendari	97. Kota Kendari
95	97182	Stamet Maritim Paotere	-5.11	119.42	5	South Sulawesi	Kota Makassar	98. Kota Makassar
96	97184	Staklim Maros	-4.93	119.57	13	South Sulawesi	Kab. Maros	99. Kab. Maros
97	97192	Stamet Beto Ambari	-5.47	122.62	233	Southeast Sulawesi	Kota Bau Bau	100. Kota Bau Bau
98	97230	Stamet I Gusti Ngurah Rai	-8.75	115.17	4	Bali	Kab. Badung	101. Kab. Badung
99	97232	Stageof Denpasar	-8.68	115.21	15	Bali	Kota Denpasar	102. Kota Denpasar
100	97234	Pospen Kahang-Kahang	-8.37	115.61	155	Bali	Kab. Karangasem	103. Kab. Karangasem
101	97236	Staklim Jembrana	-8.34	114.62	25	Bali	Kab. Jembrana	104. Kab. Jembrana
102	97240	Stamet Zainuddin Abdul Madjid	-8.75	116.25	92	West Nusa Tenggara	Kab. Lombok Tengah	105. Kab. Lombok Tengah
103	97242	Staklim Lombok Barat	-8.64	116.17	55	West Nusa Tenggara	Kab.Lombok Barat	106. Kab.Lombok Barat
104	97260	Stamet Sultan Muhammad Kaharudin	-8.49	117.41	10	West Nusa Tenggara	Kab. Sumbawa	107. Kab. Sumbawa
105	97270	Stamet Sultan Muhammad Salahudin	-8.54	118.69	5	West Nusa Tenggara	Kab. Bima	108. Kab. Bima
106	97282	Stamet Komodo	-8.49	119.89	67	East Nusa Tenggara	Kab. Manggarai Barat	109. Kab. Manggarai Barat
107	97284	Stamet Frans Sales Lega	-8.63	120.45	1070	East Nusa Tenggara	Kab. Manggarai	110. Kab. Manggarai
108	97300	Stamet Fransiskus Xaverius Seda	-8.64	122.24	28	East Nusa Tenggara	Kab. Sikka	111. Kab. Sikka
109	97310	Stamet Gewayantana	-8.28	123	9	East Nusa Tenggara	Kab. Flores Timur	112. Kab. Flores Timur
110	97320	Stamet Mali	-8.13	124.59	10	East Nusa Tenggara	Kab. Alor	113. Kab. Alor
111	97340	Stamet Umbu Mehang Kunda	-9.67	120.3	10	East Nusa Tenggara	Kab. Sumba Timur	114. Kab. Sumba Timur
112	97372	Stamet Eltari	-10.17	123.67	102	East Nusa Tenggara	Kota Kupang	115. Kab. Kupang
113	97374	Staklim Kupang	-10.14	123.67	19	East Nusa Tenggara	Kota Kupang	116. Kota Kupang
114	97380	Stamet Tardamu	-10.5	121.83	15	East Nusa Tenggara	Kab. Sabu Raijua	117. Kab. Sabu Raijua
115	97406	Stamet Gamar Malamo	1.84	127.79	130	North Maluku	Kab. Halmahera Utara	118. Kab. Halmahera Utara
116	97430	Stamet Sultan Babullah	0.83	127.38	33	North Maluku	Kota Ternate	119. Kota Ternate
117	97460	Stamet Oesman Sadik	-0.64	127.5	14	North Maluku	Kab. Halmahera Selatan	120. Kab. Halmahera Selatan
118	97502	Stamet Seigun	-0.89	131.29	0	Papua Barat	Kota Sorong	121. Kota Sorong
119	97560	Stamet Frans Kaisiepo	-1.19	136.1	3	Papua	Kab. Biak Numfor	122. Kab. Biak Numfor
120	97682	Stamet Moanamani	-3.35	135.52	3	Papua	Kab. Nabire	123. Kab. Nabire
121	97690	Stamet Sentani	-2.57	140.48	96	Papua	Kab. Jayapura	124. Kab. Jayapura
122	97698	Stamet Dok II Jayapura	-2.53	140.72	3	Papua	Kota Jayapura	125. Kota Jayapura
123	97724	Stamet Pattimura	-3.71	128.1	14	Maluku	Kota Ambon	126. Kota Ambon
124	97748	Stamet Geser	-3.88	130.88	2	Maluku	Kab. Seram Bagian Timur	127. Kab. Seram Bagian Timur
125	97790	Stamet Bandaneira	-4.52	129.9	15	Maluku	Kab. Maluku Tengah	128. Kab. Maluku Tengah
126	97796	Stamet Mozez Kilangin	-4.53	136.89	30	Papua	Kab. Mimika	129. Kab. Mimika
127	97810	Stamet Karel Sadsuitubun	-5.66	132.74	10	Maluku	Kab. Maluku Tenggara	130. Kab. Maluku Tenggara
128	97980	Stamet Mopah	-8.52	140.42	0	Papua	Kab. Merauke	131. Kab. Merauke

## Sheet: Supplementary 2
SUPPLEMANTARY 2
Tabel S2. The number of regency/city in each cluster and province.
No	Province	Number of Regency / city as member of each cluster					Total Regency/city
		Cluster 1	Cluster 2	Cluster 3	Cluster 4	New Regency*
1	Aceh		2	5	16		23
2	North Sumatera		3	5	25		33
3	West Sumatera	-	1	7	11		19
4	Riau	-	-	4	8		12
5	Kepulauan Riau	-	2	2	3		7
6	Jambi	-	-	1	10		11
7	South Sumatera	-	-	3	12	2	15
8	Kep. Bangka Belitung	-	-	3	4		7
9	Bengkulu	-	-	3	7		10
10	Lampung	-	2	3	9	1	14
11	Banten	-	-	3	5		8
12	DKI Jakarta	5	-	-	1		6
13	West Java	3	-	7	16	1	26
14	Central Java	-	-	4	31		35
15	D.I. Yogyakarta	1	-	2	2		5
16	East Java	-	-	12	26		38
17	West Kalimantan	-	-	3	11		14
18	Central Kalimantan	-	-	6	8		14
19	South Kalimantan	-	-	6	7		13
20	East Kalimantan	-	5	4	-	1	9
21	North Kalimantan	-	1	4	-		5
22	North Sulawesi	-	-	6	9		15
23	Gorontalo	-	-	1	5		6
24	Central Sulawesi	-	1	3	7	2	11
25	West Sulawesi	-	-	1	4	1	5
26	South Sulawesi	-	-	8	16	5	24
27	Southeast Sulawesi	-	1	2	9		12
28	Bali	1	6	2	-		9
29	West Nusa Tenggara	1	-	2	7		10
30	East Nusa Tenggara	-	-	3	18	1	21
31	Maluku	-	-	-	11		11
32	North Maluku	-	-	1	8	1	9
33	West Papua	-	-	1	4	2	5
34	Southwest Papua	-	-	-	6		6
35	Papua	-	-	-	9		9
36	Central Papua	-	-	-	8		8
37	South Papua	-	1	-	3		4
38	Papua Pegunungan	-	-	-	8		8
	Total locations	11	25	117	344	17	514
*Color indicate the class of interest for controlling and intervention priority; red = high interest, yellow = medium interest, green = low interest. Blue color showed number of new regency that not included in analyses because of insufficient data.

## Sheet: Supplementary 3
SUPPLEMENTARY 3
Table S3. Member of dengue hotspot areas
No	Cluster 1		* order number of regency/city for cluster 4	No	Cluster 2		* order number of regency/city for cluster 2	No	Cluster 3		* order number of regency/city for cluster 3	No	Cluster 4		* order number of regency/city for cluster 4
	Province	Regency/City*			Province	Regency/City*			Province	Regency/City*			Province	Regency/City*
1	DKI Jakarta	Kota Jakarta Selatan	164	1	Aceh	Kota Sabang	1	1	Aceh	Aceh Besar	3	1	Aceh	Pidie	4
2		Kota Jakarta Timur	165	2		Kota Banda Aceh	2	2		Bireuen	5	2		Aceh Utara	6
3		Kota Jakarta Pusat	166	3	North Sumatera	Kota Sibolga	49	3		Kota Lhokseumawe	7	3		Aceh Timur	8
4		Kota Jakarta Barat	167	4		Kota Pematangsiantar	51	4		Aceh Tengah	10	4		Aceh Tamiang	9
5		Kota Jakarta Utara	168	5		Kota Tebing Tinggi	52	5		Kota Langsa	21	5		Gayo Lues	11
6	West Java	Kota Sukabumi	187	6	West Sumatera	Kota Sawahlunto	63	6	North Sumatera	Simalungun	32	6		Aceh Tenggara	12
7		Kota Bandung	188	7	Kepulauan Riau	Bintan	89	7		Samosir	40	7		Aceh Jaya	13
8		Cimahi	192	8		Kota Tanjungpinang	94	8		Kota Medan	53	8		Bener Meriah	14
9	D.I Yogyakarta	Kota Yogyakarta	235	9	Lampung	Pringsewu	149	9		Kota Binjai	54	9		Aceh Barat	15
10	Bali	Kota Denpasar	419	10		Kota Metro	153	10		Kota Gunung Sitoli	56	10		Naganraya	16
11	West Nusa Tenggara	Kota Mataram	428	11	East Kalimantan	Kutai Barat	316	11	West Sumatera	Kota Padang	57	11		Aceh Barat Daya	17
				12		Berau	319	12		Pesisir Selatan	59	12		Aceh Selatan	18
				13		Kota Balikpapan	321	13		Kota Solok	61	13		Simeulue	19
				14		Kota Samarinda	322	14		Kota Padang Panjang	67	14		Aceh Singkil	20
				15		Kota Bontang	323	15		Tanah Datar	69	15		Pidie Jaya	22
				16	North Kalimantan	Kota Tarakan	329	16		Kota Bukittinggi	70	16		Kota Subulussalam	23
				17	Central Sulawesi	Kota Palu	361	17		Kota Pariaman	73	17	North Sumatera	Nias	24
				18	Southeast Sulawesi	Kolaka	397	18	Riau	Bengkalis	77	18		Mandailing Natal	25
				19	Bali	Badung	413	19		Siak	79	19		Tapanuli Selatan	26
				20		Gianyar	414	20		Kepulauan Meranti	86	20		Tapanuli Tengah	27
				21		Klungkung	415	21		Kota Dumai	87	21		Tapanuli Utara	28
				22		Bangli	416	22	Kepulauan Riau	Karimun	88	22		Toba Samosir	29
				23		Karangasem	417	23		Kota Batam	93	23		Labuhanbatu	30
				24		Buleleng	418	24	Jambi	Kota Jambi	104	24		Asahan	31
				25	South Papua	Boven Digoel	495	25	South Sumatera	Kota Prabumulih	118	25		Dairi	33
								26		Kota Pagar Alam	119	26		Karo	34
								27	Kep. Bangka Belitung	Kota Lubuk Linggau	120	27		Deliserdang	35
								28		Belitung	124	28		Langkat	36
								29		Bangka Barat	125	29		Nias Selatan	37
								30		Bangka Tengah	126	30		Humbang Hasundutan	38
								31	Bengkulu	Lebong	136	31		Pakpak Bharat	39
								32		Kepahiang	137	32		Serdang Bedagai	41
								33		Kota Bengkulu	139	33		Batubara	42
								34	Lampung	Pesawaran	148	34		Padang Lawas Utara	43
								35		Tulang Bawang Barat	151	35		Padang Lawas	44
								36		Kota Bandarlampung	152	36		Labuhanbatu Selatan	45
								37		Kota Cilegon	160	37		Labuhanbatu Utara	46
								38	Banten	Kota Serang	161	38		Nias Utara	47
								39		Kota Tangerang Selatan	162	39		Nias Barat	48
								40		Bandung Barat	185	40		Kota Tanjung Balai	50
								41		Kota Bogor	186	41		Kota Padangsidimpuan	55
								42	West Java	Kota Cirebon	189	42	West Sumatera	Padang Pariaman	58
								43		Kota Bekasi	190	43		Sijunjung	60
								44		Kota Depok	191	44		Solok	62
								45		Kota Tasikmalaya	193	45		Pasaman Barat	64
								46		Kota Banjar	194	46		Pasaman	65
								47	Central Java	Jepara	215	47		Kota Payakumbuh	66
								48		Kota Magelang	225	48		Agam	68
								49		Kota Surakarta	226	49		Lima Puluh Koto	71
								50		Kota Semarang	228	50		Kepulauan Mentawai	72
								51	DI Yogyakarta	Bantul	232	51		Dharmasraya	74
								52		Gunung Kidul	233	52		Solok Selatan	75
								53	East Java	Pacitan	236	53	Riau	Kuantan Singingi	76
								54		Ponorogo	237	54		Indragiri Hulu	78
								55		Trenggalek	238	55		Rokan Hulu	80
								56		Tulungagung	239	56		Rokan Hilir	81
								57		Bondowoso	246	57		Kota Pekanbaru	82
								58		Situbondo	247	58		Indragiri Hilir	83
								59		Ngawi	256	59		Pelalawan	84
								60		Kota Kediri	265	60		Kampar	85
								61		Kota Blitar	266	61		Natuna	90
								62		Kota Probolinggo	268	62		Lingga	91
								63		Kota Pasuruan	269	63		Kepulauan Anambas	92
								64		Kota Madiun	271	64	Jambi	Kerinci	95
								65	West Kalimantan	Mempawah	277	65		Merangin	96
								66		Ketapang	279	66		Sarolangun	97
								67		Sekadau	282	67		Batanghari	98
								68	Central Kalimantan	Kotawaringin Barat	288	68		Muaro Jambi	99
								69		Kapuas	290	69		Tanjung Jabung Timur	100
								70		Barito Utara	292	70		Tanjung Jabung Barat	101
								71		Sukamara	293	71		Tebo	102
								72		Murung Raya	300	72		Bungo	103
								73		Kota Palangkaraya	301	73		Kota Sungai Penuh	105
								74	South Kalimantan	Tanahlaut	302	74	South Sumatera	Ogan Komering Ulu	106
								75		Hulusungai Selatan	307	75		Ogan Komering Ilir	107
								76		Hulusungai Tengah	308	76		Muara Enim	108
								77		Tabalong	310	77		Lahat	109
								78		Balangan	312	78		Musi Rawas	110
								79		Kota Banjarbaru	314	79		Musi Banyuasin	111
								80	North Kalimantan	Paser	315	80		Banyuasin	112
								81		Kutaikartanegara	317	81		Ogan Komering Ulu Selatan	113
								82		Kutai Timur	318	82		Ogan Komering Ulu Timur	114
								83		Penajampaser Utara	320	83		Ogan Ilir	115
								84		Malinau	325	84		Empat Lawang	116
								85		Bulungan	326	85		Kota Palembang	117
								86		Tanatidung	327	86	Bangka Belitung	Bangka	123
								87		Nunukan	328	87		Bangka Selatan	127
								88	North Sulawesi	Minahasa	331	88		Belitung Timur	128
								89		Minahasa Utara	335	89		Kota Pangkalpinang	129
								90		Kota Manado	341	90	Bengkulu	Bengkulu Selatan	130
								91		Kota Bitung	342	91		Rejang Lebong	131
								92		Kota Tomohon	343	92		Bengkulu Utara	132
								93		Kota Kotamobagu	344	93		Kaur	133
								94	Gorontalo	Kota Gorontalo	350	94		Seluma	134
								95	Central Sulawesi	Morowali	353	95		Muko-Muko	135
								96		Toli Toli	356	96		Bengkulu Tengah	138
								97		Buol	357	97	Lampung	Lampung Barat	140
								98	West Sulawesi	Mamuju Utara	368	98		Tanggamus	141
								99	South Sulawesi	Bulukumba	371	99		Lampung Selatan	142
								100		Takalar	374	100		Lampung Timur	143
								101		Maros	377	101		Lampung Tengah	144
								102		Pangkajene Kepulauan	378	102		Lampung Utara	145
								103		Bone	380	103		Way Kanan	146
								104		Luwu Timur	389	104		Tulangbawang	147
								105		Kota Pare Pare	392	105		Mesuji	150
								106		Kota Palopo	393	106	Banten	Pandeglang	155
								107	Southeast Sulawesi	Kolaka Utara	403	107		Lebak	156
								108		Kota Kendari	404	108		Tangerang	157
								109	Bali	Jembrana	411	109		Serang	158
								110		Tabanan	412	110		Kota Tangerang	159
								111	West Nusa Tenggara	Sumbawa	423	111	DKI Jakarta	Kepulauan Seribu	163
								112		Lombok Utara	427	112	West Java	Bogor	169
								113	East Nusa Tenggara	Sikka	439	113		Sukabumi	170
								114		Manggarai Barat	444	114		Cianjur	171
								115		Kota Kupang	450	115		Bandung	172
								116	North Maluku	Kota Ternate	470	116		Garut	173
								117	West Papua	Fak-Fak	473	117		Tasikmalaya	174
												118		Ciamis	175
												119		Kuningan	176
												120		Cirebon	177
												121		Majalengka	178
												122		Sumedang	179
												123		Indramayu	180
												124		Subang	181
												125		Purwakarta	182
												126		Karawang	183
												127		Bekasi	184
												128	Central Java	Cilacap	196
												129		Banyumas	197
												130		Purbalingga	198
												131		Banjarnegara	199
												132		Kebumen	200
												133		Purworejo	201
												134		Wonosobo	202
												135		Magelang	203
												136		Boyolali	204
												137		Klaten	205
												138		Sukoharjo	206
												139		Wonogiri	207
												140		Karanganyar	208
												141		Sragen	209
												142		Grobogan	210
												143		Blora	211
												144		Rembang	212
												145		Pati	213
												146		Kudus	214
												147		Demak	216
												148		Semarang	217
												149		Temanggung	218
												150		Kendal	219
												151		Batang	220
												152		Pekalongan	221
												153		Pemalang	222
												154		Tegal	223
												155		Brebes	224
												156		Kota Salatiga	227
												157		Kota Pekalongan	229
												158		Kota Tegal	230
												159	Yogyakarta	Kulonprogo	231
												160		Sleman	234
												161	East Java	Blitar	240
												162		Kediri	241
												163		Malang	242
												164		Lumajang	243
												165		Jember	244
												166		Banyuwangi	245
												167		Probolinggo	248
												168		Pasuruan	249
												169		Sidoarjo	250
												170		Mojokerto	251
												171		Jombang	252
												172		Nganjuk	253
												173		Madiun	254
												174		Magetan	255
												175		Bojonegoro	257
												176		Tuban	258
												177		Lamongan	259
												178		Gresik	260
												179		Bangkalan	261
												180		Sampang	262
												181		Pamekasan	263
												182		Sumenep	264
												183		Kota Malang	267
												184		Kota Mojokerto	270
												185		Kota Surabaya	272
												186		Kota Batu	273
												187	West Kalimantan	Sambas	274
												188		Bengkayang	275
												189		Landak	276
												190		Sanggau	278
												191		Sintang	280
												192		Kapuas Hulu	281
												193		Melawi	283
												194		Kayong Utara	284
												195		Kuburaya	285
												196		Kota Pontianak	286
												197		Kota Singkawang	287
												198		Kotawaringin Timur	289
												199		Barito Selatan	291
												200		Lamandau	294
												201		Seruyan	295
												202		Katingan	296
												203		Pulangpisau	297
												204		Gunungmas	298
												205		Barito Timur	299
												206	South Kalimantan	Kotabaru	303
												207		Banjar	304
												208		Barito Kuala	305
												209		Tapin	306
												210		Hulusungai Utara	309
												211		Tanahbumbu	311
												212		Kota Banjarmasin	313
												213	North Sulawesi	Bolaang Mongondow	330
												214		Kepulauan Sangihe	332
												215		Kepulauan Talaud	333
												216		Minahasa Selatan	334
												217		Bolaang Mongondow Utara	336
												218		Kepulauan Siau Tagulandang Biaro	337
												219		Minahasa Tenggara	338
												220		Bolaangmongondow Selatan	339
												221		Bolaang Mongondow Timur	340
												222	Gorontalo	Boalemo	345
												223		Gorontalo	346
												224		Pahuwato	347
												225		Bone Bolango	348
												226		Gorontalo Utara	349
												227	Central Sulawesi	Banggai Kepulauan	351
												228		Banggai	352
												229		Poso	354
												230		Donggala	355
												231		Parigi Moutong	358
												232		Tojo Una-Una	359
												233		Sigi	360
												234	West Sulawesi	Majene	364
												235		Polewali Mandar	365
												236		Mamasa	366
												237		Mamuju	367
												238	South Sulawesi	Kepulauan Selayar	370
												239		Bantaeng	372
												240		Jeneponto	373
												241		Gowa	375
												242		Sinjai	376
												243		Barru	379
												244		Soppeng	381
												245		Wajo	382
												246		Sidenreng Rappang	383
												247		Pinrang	384
												248		Enrekang	385
												249		Luwu	386
												250		Tana Toraja	387
												251		Luwu Utara	388
												252		Toraja Utara	390
												253		Kota Makassar	391
												254	Southeast Sulawesi	Buton	394
												255		Muna	395
												256		Konawe	396
												257		Konawe Selatan	398
												258		Bombana	399
												259		Wakatobi	400
												260		Konawe Utara	401
												261		Buton Utara	402
												262		Kota Bau Bau	405
												263	West Nusa Tenggara	Lombok Barat	420
												264		Lombok Tengah	421
												265		Lombok Timur	422
												266		Dompu	424
												267		Kabupaten Bima	425
												268		Sumbawa Barat	426
												269		Kota Bima	429
												270		Sumba Barat	430
												271		Sumba Timur	431
												272	East Nusa Tenggara	Kabupaten Kupang	432
												273		Timor Tengah Selatan	433
												274		Timor Tengah Utara	434
												275		Belu	435
												276		Alor	436
												277		Lembata	437
												278		Flores Timur	438
												279		Ende	440
												280		Ngada	441
												281		Manggarai	442
												282		Rote Ndao	443
												283		Sumba Tengah	445
												284		Sumba Barat Daya	446
												285		Nagekeo	447
												286		Manggarai Timur	448
												287		Sabu Raijua	449
												288	Maluku	Maluku Tenggara Barat	452
												289		Maluku Tenggara	453
												290		Maluku Tengah	454
												291		Buru	455
												292		Kepulauan Aru	456
												293		Seram Bagian Barat	457
												294		Seram Bagian Timur	458
												295		Maluku Barat Daya	459
												296		Buru Selatan	460
												297		Kota Ambon	461
												298		Kota Tual	462
												299	Maluku Utara	Halmahera Barat	463
												300		Halmahera Tengah	464
												301		Kepulauan Sula	465
												302		Halmahera Selatan	466
												303		Halmahera Utara	467
												304		Halmahera Timur	468
												305		Pulau Morotai	469
												306		Tidore Kepulauan	471
												307	West Papua	Kaimana	474
												308		Teluk Wondama	475
												309		Teluk Bintuni	476
												310		Manokwari	477
												311	Southwest Papua	Sorong Selatan	478
												312		Sorong	479
												313		Rajaampat	480
												314		Tambrauw	481
												315		Maybrat	482
												316		Kota Sorong	483
												317	South Papua	Merauke	486
												318		Mappi	496
												319		Asmat	497
												320	Papua Pegunungan	Jayawijaya	487
												321		Yahukimo	498
												322		Pegunungan Bintang	499
												323		Tolikara	500
												324		Nduga	506
												325		Lannyjaya	507
												326		Mamberamo Tengah	508
												327		Yalimo	509
												328	Papua	Jayapura	488
												329		Kepulauan Yapen	490
												330		Biak Numfor	491
												331		Sarmi	501
												332		Keerom	502
												333		Waropen	503
												334		Supiori	504
												335		Mamberamo Raya	505
												336		Kota Jayapura	514
												337	Central Papua	Nabire	489
												338		Paniai	492
												339		Puncakjaya	493
												340		Mimika	494
												341		Puncak	510
												342		Dogiyai	511
												343		Intan Jaya	512
												344		Deiyai	513
